# Supplementary material for: Adaptation of emotional state and standing balance parameters following repeated exposure to height-induced postural threat
Source: Sci Rep. 2019 Aug 28;9:12449. doi: 10.1038/s41598-019-48722-z (PMC6713771; doi:10.1038/s41598-019-48722-z)
Supplement: Supplementary file 1 — Dataset 1 [file 41598_2019_48722_MOESM1_ESM.xlsx]

## Sheet: Read me
Adaptation of emotional state and standing balance parameters following repeated exposure to height-induced postural threat
By: Martin Zaback, Allan L. Adkin, and Mark G. Carpenter
68 healthy young adults participated in this study
Due to technical issues, electrodermal data are not available for participants 15 and 66
Sheets 1-3: Standing balance outcomes across the trials 1 and 5 of the LOW and HIGH conditions
1) COP summary measures: mean position, root mean square, and mean power frequency
2) COP comparison of spectra illustrating the effect of initial threat exposure (HIGH-1 : LOW-1) and repeated threat exposure (HIGH-5 : HIGH-1)
3) SOL-TA co-activation (raw and log transformed)
Sheets 4 and 5: Emotional and cognitive outcomes across the trials 1 and 5 of the LOW and HIGH conditions
4) Non-specific electrodermal response frequency
5) Self-report measures (balance confidence, anxiety, fear of falling, and attention focus)
Sheet 6: Change scores for all emotional, cognitive, and standing balance outcomes

## Sheet: COP summary measures
	Mean position (mm from edge)					Root mean square (mm)					Mean power frequency (Hz)
	LOW-1	LOW-5	HIGH-1	HIGH-5		LOW-1	LOW-5	HIGH-1	HIGH-5		LOW-1	LOW-5	HIGH-1	HIGH-5
	128.229	146.032	152.183	166.083		3.98074	4.42716	3.48112	3.4045		0.17989	0.196068	0.300601	0.231627
	159.769	162.448	176.194	184.95		3.46813	3.82898	2.82128	3.13744		0.167078	0.292607	0.30032	0.209327
	153.636	162.195	170.953	175.131		3.80387	6.42571	4.62378	2.68566		0.171672	0.086356	0.236457	0.374709
	134.878	133.903	166.575	157.102		4.14404	6.80518	3.20689	4.49678		0.314972	0.115803	0.387364	0.191381
	149.27	134.089	162.888	163.918		4.09005	4.77302	4.10389	3.81731		0.190084	0.091773	0.264902	0.234009
	153.635	149.714	169.776	179.556		8.63559	4.75885	4.09034	4.52661		0.090715	0.169491	0.239598	0.382219
	156.034	157.417	184.013	197.763		3.54812	3.11087	2.69808	2.54171		0.171308	0.177506	0.257016	0.398432
	160.078	160.608	177.35	172.891		5.24768	4.30331	4.00867	3.42999		0.190013	0.213799	0.193873	0.357813
	136.907	131.816	139.934	135.34		4.20777	5.98255	3.34531	5.43476		0.174276	0.125353	0.204375	0.140792
	153.452	158.873	167.12	171.709		3.23893	3.23789	1.92448	2.79446		0.115786	0.15236	0.381252	0.197839
	148.523	150.426	161.746	158.13		5.61812	6.58467	5.53998	5.95466		0.21088	0.192987	0.481307	0.218552
	134.203	137.48	170.464	171.041		2.46418	2.48542	4.47358	3.16719		0.182724	0.180334	0.18754	0.216246
	156.367	166.941	156.737	160.522		4.81381	2.55069	2.91438	2.47288		0.15957	0.317379	0.466839	0.47935
	145.329	142.015	157.715	144.973		4.62185	3.54363	2.77558	3.83272		0.135194	0.186003	0.259186	0.191824
	150.147	156.975	199.796	201.248		5.4805	6.25846	6.44308	4.87233		0.242453	0.236913	0.615994	0.426236
	119.724	122.782	152.981	135.219		3.1218	3.92148	2.63957	3.52903		0.14543	0.16791	0.216885	0.215204
	140.208	137.367	159.338	163.17		4.29959	4.67197	2.80983	2.45602		0.173381	0.169304	0.615994	0.569476
	149.505	157.325	174.938	162.141		3.91298	6.72081	5.72494	4.00744		0.147001	0.081015	0.406995	0.266151
	176.235	165.999	170.712	181.734		3.082	3.52892	2.55233	2.1473		0.183953	0.290494	0.395698	0.384435
	178.95	168.905	180.713	180.411		3.72789	5.8207	3.31686	5.96248		0.171218	0.162755	0.24176	0.182454
	177.082	178.336	197.405	196.408		4.9638	4.37892	3.9321	3.89555		0.130173	0.181986	0.529863	0.426679
	137.388	138.767	147.589	146.511		3.03337	4.32899	3.24296	3.12748		0.204048	0.192219	0.226342	0.235065
	173.006	163.574	195.553	189.727		3.60236	3.23943	3.83036	8.06362		0.195876	0.209819	0.321912	0.121452
	163.836	161.176	172.155	173.755		3.52167	3.52444	3.55449	3.67752		0.343332	0.379022	0.494013	0.43191
	165.833	164.95	183.828	187.565		8.63559	6.80518	4.66532	7.43013		0.134557	0.135	0.328454	0.297827
	153.853	159.401	156.475	160.026		3.4119	2.57059	2.79433	2.56847		0.227483	0.235261	0.272618	0.25077
	134.232	134.986	154.785	146.257		2.90865	2.06279	2.7198	2.9113		0.216529	0.346913	0.256904	0.193154
	166.969	175.573	171.855	177.424		4.89217	4.43128	3.83794	5.28811		0.216799	0.310904	0.535241	0.344068
	151.944	145.06	177.198	176.081		5.09145	4.00952	3.77447	5.85281		0.275511	0.271082	0.491584	0.26121
	154.463	156.064	158.14	159.282		8.63559	6.80518	5.79941	6.55779		0.085145	0.118025	0.109351	0.11228
	142.416	143.922	157.873	160.006		3.47345	4.34189	4.45114	2.74025		0.110922	0.133378	0.117942	0.192462
	141.534	146.483	165.092	156.245		2.40723	2.50001	2.77059	2.094		0.201929	0.200248	0.253689	0.276101
	152.35	152.62	172.065	154.895		3.2055	5.76362	5.35574	4.56635		0.29408	0.154275	0.15444	0.207293
	177.29	169.07	181.748	186.339		5.61691	5.37821	5.4572	3.67949		0.214444	0.286044	0.242234	0.622593
	157.697	171.956	172.236	162.704		8.63559	5.27144	4.45121	4.95652		0.063836	0.205735	0.269351	0.177125
	161.321	157.835	158.598	160.253		2.65939	2.76524	3.3269	2.08196		0.275919	0.314645	0.271451	0.443809
	169.11	173.651	179.708	172.503		4.44684	4.20575	6.39055	5.51069		0.280512	0.306828	0.200883	0.261298
	156.725	163.005	178.571	176.447		4.05507	4.4817	5.00166	3.99046		0.180863	0.165193	0.556693	0.49464
	162.147	165.214	174.744	174.428		4.0356	4.37301	3.97644	3.84477		0.213134	0.189823	0.299235	0.411482
	149.629	143.563	161.255	168.43		4.55103	4.74263	5.40322	5.04986		0.155413	0.164326	0.15219	0.180498
	143.297	145.13	153.234	151.915		3.45565	3.27836	3.33353	3.64129		0.229497	0.227601	0.281593	0.25912
	165.651	171.502	157.779	172.609		3.69418	3.61379	4.40666	6.07449		0.186752	0.19189	0.193655	0.127218
	149.42	144.557	141.411	147.567		4.81114	5.18006	4.50256	4.18742		0.181858	0.151848	0.234638	0.19164
	170.192	169.572	184.172	184.112		3.14533	3.5122	3.33839	4.02411		0.224462	0.201693	0.279643	0.312134
	173.443	180.08	194.623	193.237		2.79107	3.84881	3.14614	3.19775		0.210689	0.143355	0.296864	0.248922
	187.972	185.078	196.61	204.041		3.58883	4.71183	3.66896	4.72305		0.219084	0.213655	0.52985	0.376436
	164.975	166.296	175.253	171.624		3.68624	4.65314	6.68796	3.90292		0.205754	0.185139	0.139012	0.207056
	164.746	165.821	167.197	169.421		3.26245	3.56642	3.55196	3.25573		0.183348	0.173337	0.215737	0.195828
	128.462	123.101	142.611	142.706		3.91019	3.98363	4.30833	3.90738		0.258952	0.234848	0.489734	0.491603
	172.418	154.514	179.073	182.308		4.46058	4.56107	3.62267	2.40378		0.176606	0.157239	0.452375	0.532988
	145.16	153.482	159.389	154.38		3.92164	2.95737	3.49278	2.96147		0.269762	0.206325	0.239461	0.18851
	147.322	145.15	162.937	156.151		4.4146	5.76305	5.97755	3.91605		0.153962	0.15423	0.141261	0.270085
	145.368	149.273	155.89	163.595		2.30845	5.43208	4.21003	3.14186		0.286814	0.115645	0.313071	0.573553
	154	155.977	163.431	177.7		3.02815	6.77447	4.51002	4.67811		0.283903	0.114331	0.57405	0.64034
	157.08	159.161	158.009	161.59		2.96835	3.46737	3.07204	2.83753		0.189484	0.239466	0.293684	0.280137
	143.027	128.516	148.812	151.254		5.20953	3.65784	4.4125	3.62441		0.129217	0.241017	0.244215	0.310787
	150.748	141.174	156.937	151.267		3.81671	5.04395	5.59183	3.38829		0.204668	0.194862	0.15334	0.199492
	159.653	154.737	137.115	157.868		2.70577	3.59247	2.41238	1.92311		0.302388	0.215533	0.323483	0.344788
	151.276	163.193	178.901	174.259		6.10831	3.49115	3.54033	6.52293		0.248297	0.38642	0.401178	0.178953
	160.022	158.738	161.394	161.396		3.34883	4.39	3.67534	3.84363		0.258581	0.235663	0.27376	0.329604
	152.47	158.885	166.068	169.811		4.3972	3.81372	6.248	3.58845		0.131407	0.289938	0.334301	0.276246
	159.549	163.625	165.942	169.887		3.64101	3.64742	3.68878	4.03719		0.290064	0.293671	0.281475	0.36044
	144.791	150.744	154.12	149.583		4.62159	4.15118	5.12538	3.04991		0.179262	0.21326	0.177777	0.288724
	139.018	140.069	175.063	162.599		4.01007	5.45509	4.19336	4.85435		0.179084	0.113751	0.396097	0.261646
	150.139	155.865	167.154	171.465		4.04858	5.35298	5.24314	4.05333		0.186158	0.090267	0.124082	0.24252
	166.167	155.288	189.891	196.121		3.70386	3.48975	5.31427	3.33222		0.281175	0.276766	0.370313	0.570669
	194.157	186.275	189.689	190.593		5.12021	5.97303	4.46959	4.89193		0.263162	0.132363	0.306023	0.262119
	150.732	144.507	161.769	154.34		2.97196	4.27929	2.57089	3.97314		0.227046	0.142597	0.350952	0.211011

## Sheet: COP comparison of spectra
	Frequency band	HIGH-1 : LOW-1	HIGH-5 : HIGH-1		Confidence limits = ± 0.103440166921981
	0.0166667	-0.133577	-0.00489093
	0.0333333	-0.244703	0.100854
	0.05	-0.174945	-0.0447426
	0.0666667	-0.0745642	-0.102262
	0.0833333	-0.0590806	-0.0514944
	0.1	-0.090021	0.0366502
	0.116667	0.0195469	-0.145931
	0.133333	-0.0538116	-0.00360495
	0.15	-0.0672026	0.0368225
	0.166667	-0.0315751	-0.122835
	0.183333	-0.0448055	-0.155117
	0.2	0.00871449	0.0283939
	0.216667	-0.148328	0.1849
	0.233333	-0.169454	0.00614009
	0.25	-0.0113703	0.055511
	0.266667	-0.0857677	-0.0699512
	0.283333	0.0409364	-0.000184594
	0.3	-0.0374875	0.0460154
	0.316667	-0.0793001	0.0904252
	0.333333	-0.0528204	-0.00355752
	0.35	0.0313304	-0.0191419
	0.366667	0.0712597	0.018437
	0.383333	-0.00596249	0.0823687
	0.4	0.0264031	-0.0339473
	0.416667	0.022229	-0.0357407
	0.433333	0.151765	-0.0453773
	0.45	0.0851442	0.0441741
	0.466667	0.00578855	-0.0139026
	0.483333	0.128956	0.0404719
	0.5	0.152842	-0.0189066
	0.516667	0.190124	-0.0335418
	0.533333	0.0356608	0.0424009
	0.55	0.0312773	0.0678351
	0.566667	0.0611457	0.0829319
	0.583333	0.138457	-0.000107944
	0.6	0.153185	0.0459049
	0.616667	0.241815	0.0201942
	0.633333	0.175934	0.0310056
	0.65	0.23493	0.0640998
	0.666667	0.159406	0.0598114
	0.683333	0.171034	0.0227103
	0.7	0.290603	0.0284217
	0.716667	0.213579	-0.0777807
	0.733333	0.199067	0.0924384
	0.75	0.255756	-0.115241
	0.766667	0.203336	0.0125543
	0.783333	0.18106	-0.0164833
	0.8	0.277899	-0.0584081
	0.816667	0.282037	-0.0317934
	0.833333	0.293072	-0.21839
	0.85	0.386138	-0.193054
	0.866667	0.310019	-0.0236451
	0.883333	0.315076	-0.0908036
	0.9	0.292178	-0.0266868
	0.916667	0.232652	-0.106648
	0.933333	0.414579	-0.0869098
	0.95	0.278135	-0.185885
	0.966667	0.274365	-0.18458
	0.983333	0.330541	-0.093454
	1	0.295313	-0.0145321
	1.01667	0.297413	-0.121195
	1.03333	0.237596	-0.0506372
	1.05	0.279475	0.0136014
	1.06667	0.158998	0.0379116
	1.08333	0.23456	0.107214
	1.1	0.288672	-0.0802097
	1.11667	0.331773	0.0506494
	1.13333	0.299047	-0.0317339
	1.15	0.227267	0.00324404
	1.16667	0.284981	-0.0540404
	1.18333	0.263923	-0.0618388
	1.2	0.364143	-0.125168
	1.21667	0.410317	-0.0617449
	1.23333	0.21798	0.0360746
	1.25	0.427328	-0.0740122
	1.26667	0.276055	0.0667052
	1.28333	0.340941	-0.0285982
	1.3	0.369866	-0.0521403
	1.31667	0.214702	0.0944419
	1.33333	0.331481	0.00647959
	1.35	0.394288	-0.016375
	1.36667	0.376887	-0.0575242
	1.38333	0.387159	-0.06918
	1.4	0.302224	-0.122846
	1.41667	0.461417	-0.0868963
	1.43333	0.338786	0.0735075
	1.45	0.470946	-0.0335145
	1.46667	0.45414	-0.0592871
	1.48333	0.340746	0.0388102
	1.5	0.418067	-0.110675
	1.51667	0.394018	0.0299266
	1.53333	0.414189	0.000137362
	1.55	0.48303	-0.117323
	1.56667	0.476052	-0.0817702
	1.58333	0.403334	0.0341493
	1.6	0.472492	-0.288132
	1.61667	0.400462	-0.0223858
	1.63333	0.436152	-0.115845
	1.65	0.394017	0.0454181
	1.66667	0.610947	-0.161941
	1.68333	0.475649	-0.00305453
	1.7	0.483073	-0.0156659
	1.71667	0.444002	-0.130404
	1.73333	0.522196	-0.139927
	1.75	0.488419	-0.165403
	1.76667	0.532457	-0.103759
	1.78333	0.476732	-0.0915614
	1.8	0.525723	-0.102806
	1.81667	0.556101	-0.0554963
	1.83333	0.613039	-0.198931
	1.85	0.700921	-0.257343
	1.86667	0.525778	-0.0681355
	1.88333	0.76083	-0.258301
	1.9	0.565345	-0.150577
	1.91667	0.57799	-0.130262
	1.93333	0.611506	-0.206807
	1.95	0.648136	-0.179304
	1.96667	0.596119	-0.0891497
	1.98333	0.599231	-0.150504
	2	0.500482	-0.0998822
	2.01667	0.572223	-0.174934
	2.03333	0.71444	-0.320384
	2.05	0.544555	-0.110962
	2.06667	0.611471	-0.195801
	2.08333	0.646215	-0.213364
	2.1	0.617088	-0.147222
	2.11667	0.621488	-0.0954642
	2.13333	0.667815	-0.162109
	2.15	0.640899	-0.305874
	2.16667	0.765769	-0.155833
	2.18333	0.633944	-0.214742
	2.2	0.804942	-0.144511
	2.21667	0.667048	-0.218822
	2.23333	0.731267	-0.182093
	2.25	0.649773	-0.236555
	2.26667	0.571952	-0.11795
	2.28333	0.748895	-0.123843
	2.3	0.752825	-0.276898
	2.31667	0.627269	-0.202624
	2.33333	0.564666	-0.068468
	2.35	0.590211	-0.148608
	2.36667	0.655283	-0.0342078
	2.38333	0.671312	-0.166232
	2.4	0.762907	-0.16228
	2.41667	0.696227	-0.2269
	2.43333	0.725635	-0.316399
	2.45	0.845056	-0.251706
	2.46667	0.805846	-0.289951
	2.48333	0.699193	-0.183033
	2.5	0.4799	-0.0726004
	2.51667	0.691227	-0.165573
	2.53333	0.818869	-0.363938
	2.55	0.707736	-0.133334
	2.56667	0.680784	-0.231361
	2.58333	0.63348	-0.238999
	2.6	0.712308	-0.214858
	2.61667	0.696673	-0.275883
	2.63333	0.584674	-0.202296
	2.65	0.742799	-0.245752
	2.66667	0.658597	-0.243088
	2.68333	0.834776	-0.322098
	2.7	0.651535	-0.273644
	2.71667	0.75069	-0.255972
	2.73333	0.482003	-0.126502
	2.75	0.593862	-0.261659
	2.76667	0.7144	-0.271448
	2.78333	0.5546	-0.169789
	2.8	0.461472	-0.0225397
	2.81667	0.743812	-0.290302
	2.83333	0.656741	-0.181698
	2.85	0.826038	-0.292968
	2.86667	0.625474	-0.15106
	2.88333	0.605382	-0.035643
	2.9	0.66137	-0.24901
	2.91667	0.808057	-0.298305
	2.93333	0.687214	-0.155391
	2.95	0.616108	-0.155195
	2.96667	0.789306	-0.289468
	2.98333	0.604008	-0.281027
	3	0.809794	-0.362575
	3.01667	0.687754	-0.165513
	3.03333	0.598632	-0.254057
	3.05	0.656733	-0.15993
	3.06667	0.747084	-0.123083
	3.08333	0.703378	-0.113828
	3.1	0.634161	-0.157825
	3.11667	0.515881	-0.130691
	3.13333	0.551147	-0.0438532
	3.15	0.755413	-0.170379
	3.16667	0.665019	-0.0803925
	3.18333	0.705574	-0.272691
	3.2	0.807385	-0.177992
	3.21667	0.75019	-0.331067
	3.23333	0.722764	-0.292765
	3.25	0.527008	-0.00992804
	3.26667	0.570758	-0.233461
	3.28333	0.668736	-0.253081
	3.3	0.697044	-0.229529
	3.31667	0.687178	-0.234271
	3.33333	0.737876	-0.285785
	3.35	0.640732	-0.237262
	3.36667	0.820246	-0.264483
	3.38333	0.532477	-0.14554
	3.4	0.558425	-0.0291536
	3.41667	0.557913	-0.0216367
	3.43333	0.668769	-0.275993
	3.45	0.61587	-0.182622
	3.46667	0.600603	-0.122186
	3.48333	0.676101	-0.194989
	3.5	0.595284	-0.0416026
	3.51667	0.513599	-0.17593
	3.53333	0.556098	-0.131759
	3.55	0.693463	-0.242435
	3.56667	0.554022	-0.156092
	3.58333	0.720588	-0.27899
	3.6	0.691991	-0.302967
	3.61667	0.817022	-0.27332
	3.63333	0.629853	-0.155258
	3.65	0.600495	-0.242333
	3.66667	0.691667	-0.177706
	3.68333	0.760105	-0.244056
	3.7	0.614639	-0.0944955
	3.71667	0.675431	-0.191228
	3.73333	0.822848	-0.384556
	3.75	0.559627	-0.0743677
	3.76667	0.590969	-0.0622674
	3.78333	0.707497	-0.34216
	3.8	0.595225	-0.266011
	3.81667	0.75511	-0.370963
	3.83333	0.678497	-0.29243
	3.85	0.63403	-0.191164
	3.86667	0.54711	-0.18821
	3.88333	0.566006	-0.257484
	3.9	0.705988	-0.240717
	3.91667	0.620066	-0.194084
	3.93333	0.484647	-0.259093
	3.95	0.626144	-0.236972
	3.96667	0.572391	-0.218996
	3.98333	0.559446	-0.168174
	4	0.612346	-0.193007
	4.01667	0.573101	-0.203772
	4.03333	0.448231	-0.0662864
	4.05	0.460988	-0.164236
	4.06667	0.505972	-0.255788
	4.08333	0.587092	-0.192585
	4.1	0.539405	-0.150386
	4.11667	0.490516	-0.142235
	4.13333	0.57568	-0.21102
	4.15	0.622616	-0.362682
	4.16667	0.614391	-0.176292
	4.18333	0.689775	-0.406875
	4.2	0.583881	-0.289666
	4.21667	0.550486	-0.142487
	4.23333	0.543312	-0.226617
	4.25	0.568429	-0.296078
	4.26667	0.524574	-0.0738355
	4.28333	0.594707	-0.262227
	4.3	0.537417	-0.269204
	4.31667	0.718712	-0.392952
	4.33333	0.542776	-0.210363
	4.35	0.537838	-0.104
	4.36667	0.700972	-0.33853
	4.38333	0.595794	-0.32359
	4.4	0.64969	-0.313085
	4.41667	0.616748	-0.189455
	4.43333	0.576531	-0.271083
	4.45	0.469181	-0.109489
	4.46667	0.480219	-0.185558
	4.48333	0.673058	-0.313839
	4.5	0.640221	-0.304417
	4.51667	0.613787	-0.252161
	4.53333	0.593795	-0.365879
	4.55	0.547015	-0.310714
	4.56667	0.65196	-0.275288
	4.58333	0.348756	-0.0639564
	4.6	0.524298	-0.323743
	4.61667	0.565162	-0.277993
	4.63333	0.677499	-0.389447
	4.65	0.619889	-0.283003
	4.66667	0.52571	-0.206212
	4.68333	0.655364	-0.334911
	4.7	0.489553	-0.305199
	4.71667	0.55788	-0.238965
	4.73333	0.602247	-0.363456
	4.75	0.459168	-0.188526
	4.76667	0.607831	-0.351698
	4.78333	0.471512	-0.183989
	4.8	0.682671	-0.419721
	4.81667	0.494145	-0.260752
	4.83333	0.451837	-0.184587
	4.85	0.496304	-0.0950492
	4.86667	0.638438	-0.323263
	4.88333	0.628246	-0.337516
	4.9	0.571902	-0.22433
	4.91667	0.593095	-0.211091
	4.93333	0.554605	-0.231866
	4.95	0.791581	-0.430393
	4.96667	0.358061	-0.120155
	4.98333	0.542187	-0.162685
	5	0.546552	-0.266449

## Sheet: SOL-TA co-contraction
	SOL-TA co-contraction - raw (% MVC)					SOL-TA co-contraction - log transformed
	LOW-1	LOW-5	HIGH-1	HIGH-5		LOW-1	LOW-5	HIGH-1	HIGH-5
	0.61163	0.57251	0.94904	0.47219		-0.21351	-0.24221	-0.02272	-0.32588
	0.86903	1.50579	0.90676	0.75206		-0.06097	0.17776	-0.04251	-0.12375
	0.31933	0.36112	1.21972	0.53234		-0.49576	-0.44235	0.08626	-0.27381
	1.08229	1.25009	7.10902	4.48985		0.03434	0.09694	0.85181	0.65223
	0.8606	0.96199	1.9455	1.1934		-0.0652	-0.01683	0.28903	0.07679
	0.43586	0.40077	0.85693	1.94491		-0.36065	-0.39711	-0.06705	0.2889
	0.47983	0.47348	0.50352	8.04052		-0.31892	-0.3247	-0.29798	0.90528
	1.62219	1.6101	2.93336	1.50358		0.2101	0.20685	0.46737	0.17713
	1.14003	0.85714	0.64332	0.73761		0.05692	-0.06695	-0.19157	-0.13218
	1.1737	1.3715	4.13351	2.59012		0.06956	0.13719	0.61632	0.41332
	0.51959	0.5664	2.50012	0.5002		-0.28434	-0.24688	0.39796	-0.30086
	0.79562	0.804	2.9903	1.05395		-0.0993	-0.09475	0.47571	0.02282
	0.48252	0.44774	0.78996	0.91276		-0.31649	-0.34897	-0.10239	-0.03964
	0.51876	0.31757	4.11492	0.41866		-0.28504	-0.49817	0.61436	-0.37814
	0.88396	0.81876	11.0411	5.17566		-0.05357	-0.08684	1.04301	0.71397
	1.0592	0.82744	3.82537	0.65263		0.02498	-0.08227	0.58267	-0.18533
	0.77976	0.69741	2.04622	1.84989		-0.10804	-0.15651	0.31095	0.26715
	0.37566	0.48123	3.48213	0.78353		-0.42521	-0.31765	0.54184	-0.10595
	0.68858	0.60601	2.24223	1.65782		-0.16205	-0.21752	0.35068	0.21954
	0.57663	0.58784	0.76883	0.62002		-0.2391	-0.23074	-0.11417	-0.20759
	0.4159	0.37389	5.17244	3.74015		-0.38101	-0.42725	0.7137	0.57289
	0.40246	0.36143	0.41953	0.42354		-0.39527	-0.44198	-0.37723	-0.3731
	0.59151	0.4765	3.13625	1.87238		-0.22804	-0.32194	0.49641	0.27239
	0.80754	1.13873	2.50003	1.60272		-0.09284	0.05642	0.39795	0.20486
	0.7041	0.72829	3.29727	2.48738		-0.15236	-0.1377	0.51815	0.39574
	4.74123	2.20442	3.85252	0.89153		0.67589	0.3433	0.58574	-0.04986
	0.71423	0.65183	2.2493	0.80118		-0.14616	-0.18587	0.35205	-0.09627
	0.98068	0.90716	9.55045	7.71562		-0.00847	-0.04232	0.98002	0.88737
	0.41545	0.30836	0.43055	0.95193		-0.38148	-0.51094	-0.36597	-0.02139
	2.28612	2.25424	2.24082	2.52899		0.3591	0.353	0.35041	0.40295
	0.8717	0.8984	0.72639	0.71903		-0.05964	-0.04653	-0.13883	-0.14325
	1.03789	0.96471	3.59395	0.94362		0.01615	-0.0156	0.55557	-0.0252
	0.90807	0.95753	1.24101	0.94088		-0.04188	-0.01885	0.09378	-0.02646
	0.47903	0.52443	1.02277	0.82135		-0.31964	-0.28032	0.00978	-0.08547
	0.27934	0.25724	0.39751	0.26356		-0.55387	-0.58967	-0.40065	-0.57912
	4.63368	0.57468	2.45868	0.36894		0.66593	-0.24057	0.3907	-0.43305
	0.45379	0.51494	0.51028	0.48957		-0.34314	-0.28824	-0.29219	-0.31019
	0.61784	0.62206	10.1389	3.92698		-0.20912	-0.20617	1.00599	0.59406
	0.62691	1.15603	3.76195	2.91658		-0.2028	0.06297	0.57541	0.46487
	0.43772	0.45035	5.60698	2.92144		-0.35881	-0.34645	0.74873	0.4656
	0.56734	0.44353	0.51122	0.44526		-0.24616	-0.35308	-0.29139	-0.35138
	0.53522	0.66828	1.07493	0.5619		-0.27147	-0.17504	0.03138	-0.25034
	0.52908	0.46426	0.59879	0.65341		-0.27648	-0.33323	-0.22273	-0.18481
	0.7112	0.76772	1.41605	0.99323		-0.14801	-0.1148	0.15108	-0.00295
	1.02335	0.9453	2.41581	2.22952		0.01002	-0.02443	0.38306	0.34821
	0.37	1.90181	1.82296	1.57302		-0.4318	0.27917	0.26078	0.19674
	0.7792	0.78098	1.42663	1.07303		-0.10835	-0.10736	0.15431	0.03061
	1.06735	0.97566	1.89599	1.71316		0.02831	-0.0107	0.27784	0.2338
	2.9029	2.17923	12.3595	9.4841		0.46283	0.3383	1.092	0.977
	0.45031	0.38732	5.22794	3.35972		-0.34649	-0.41193	0.71833	0.5263
	0.67434	2.1741	5.5072	3.11641		-0.17112	0.33728	0.74093	0.49366
	0.60535	0.60614	0.51057	0.53091		-0.21799	-0.21743	-0.29194	-0.27498
	0.86806	0.8705	4.22392	5.37063		-0.06145	-0.06023	0.62572	0.73003
	0.65337	0.74968	2.3726	2.02825		-0.18484	-0.12512	0.37522	0.30712
	0.43373	0.4164	0.49028	0.42232		-0.36278	-0.38049	-0.30956	-0.37436
	1.07374	0.97169	0.97047	0.80006		0.0309	-0.01247	-0.01302	-0.09688
	0.41263	0.47659	0.91189	0.43746		-0.38444	-0.32185	-0.04006	-0.35906
	2.03347	3.00007	5.68971	1.62728		0.30824	0.47713	0.75509	0.21146
	0.43862	0.30299	1.6587	0.68023		-0.35792	-0.51857	0.21977	-0.16734
	0.45427	0.46009	3.95977	0.81267		-0.34268	-0.33716	0.59767	-0.09009
	0.80851	1.03084	3.91031	1.91207		-0.09232	0.01319	0.59221	0.2815
	0.31556	0.30354	0.31976	0.3681		-0.50092	-0.51779	-0.49517	-0.43404
	0.43152	0.45145	1.74016	0.46324		-0.365	-0.34539	0.24059	-0.3342
	0.50435	0.61064	7.71283	2.98223		-0.29727	-0.21421	0.88721	0.47454
	0.38487	0.37924	0.53007	1.05143		-0.41468	-0.42109	-0.27567	0.02178
	0.71041	0.68796	1.28292	1.23158		-0.14849	-0.16244	0.1082	0.09046
	0.6844	0.43363	2.96175	1.06832		-0.16469	-0.36288	0.47155	0.0287
	0.71699	0.77335	5.51152	0.80178		-0.14449	-0.11163	0.74127	-0.09595

## Sheet: Sympathetic arousal
	Non-specific electrodermal response frequency (EDRs/min)
	LOW-1	LOW-5	HIGH-1	HIGH-5
	7.5	4	17.5	4
	9.5	5	19.5	14.5
	9.5	5.5	14	14
	14	8.5	18.5	18.5
	11	7.5	18.5	15.5
	2	1	11.5	13.5
	6	1.5	15	15.5
	0	0	19.5	7
	1.5	0.5	3	0
	1	1	10	7
	2.5	4	14	8
	6	4.5	14	8.5
	5	2.5	13.5	16
	0	0.5	8.5	1.5
	NaN	NaN	NaN	NaN
	1.5	3.5	17	6
	0	0	11.5	7.5
	9	3.5	13	9
	5	7.5	13	11
	10.5	8.5	11.5	10.5
	3.5	3	21.5	15.5
	4.5	0.5	13	10
	3.5	5.5	13.5	9
	9.5	6.5	14.5	8
	4	4	10	8.5
	9	5.5	14	8.5
	1.5	1.5	12.5	5
	14	10	24	23
	5.5	2	20.5	13
	8.5	5	9.5	6.5
	0	1.5	6	4
	5	4	12	8.5
	2.5	2	11	6
	1.5	2.5	8.5	7.5
	2.5	0	10.5	4.5
	7.5	9.5	15	8
	4.5	3.5	8	3.5
	6.5	6.5	16	12.5
	8	6	10.5	12
	8	6.5	15.5	12
	0	0	0	0
	6.5	3.5	10.5	8
	3	5.5	7.5	5
	3.5	4.5	13	12
	3.5	1.5	12.5	6
	5.5	5	13	12
	3.5	2	9	6.5
	7	6	12	6.5
	0.5	3	25	14.5
	9.5	5	23.5	14.5
	6	5	14	10
	3	1	8.5	3
	3	2.5	12	10
	3.5	1	20.5	12
	3	4.5	9.5	5
	5	6.5	9	5
	10.5	3	10	5.5
	5	0	18	10
	8	4.5	13.5	6
	2.5	2	15	6
	10	10	15	12.5
	4	6	12.5	8
	4.5	1	9.5	4.5
	2	1.5	15.5	7
	6.5	5	10	5
	NaN	NaN	NaN	NaN
	1.5	1	10	3
	10	4	17.5	13

## Sheet: Self-report measures
	Confidence					Anxiety					Fear of falling					Attention to movement processes (Att. MP)					Attention to threat-related stimuli (Att. TRS)					Attention to self-regulatory strategies (Att. SRS)					Attention to task objectives (Att. TO)					Attention to task-irrelevant information (Att. TI)
	LOW-1	LOW-5	HIGH-1	HIGH-5		LOW-1	LOW-5	HIGH-1	HIGH-5		LOW-1	LOW-5	HIGH-1	HIGH-5		LOW-1	LOW-5	HIGH-1	HIGH-5		LOW-1	LOW-5	HIGH-1	HIGH-5		LOW-1	LOW-5	HIGH-1	HIGH-5		LOW-1	LOW-5	HIGH-1	HIGH-5		LOW-1	LOW-5	HIGH-1	HIGH-5
	100	100	100	100		5	0	45	0		0	0	60	0		3	3	1	1		1	1	6	1		1	1	4	1		3	2	1	2		6	7	3	9
	100	100	100	100		0	0	25	0		0	0	20	0		1	1	1	1		1	1	3	1		1	1	3	1		3	1	5	1		1	3	1	1
	100	90	70	60		35	15	80	80		10	10	90	90		6	7	9	6		3	2	8	7		7	6	7	9		5	5	4	5		4	6	2	7
	80	100	50	60		5	5	35	45		0	0	30	20		3	2	8	5		1	1	4	4		2	1	3	2		5	2	8	7		1	4	1	1
	100	100	80	80		0	0	30	20		0	0	40	30		2	1	5	3		1	1	5	4		2	1	5	5		3	1	5	2		2	2	1	2
	100	100	80	70		10	0	30	40		0	0	20	40		5	4	2	7		2	1	3	4		3	3	3	3		3	5	7	5		2	1	1	3
	100	100	80	60		10	10	50	55		0	0	40	60		2	2	4	4		2	2	4	5		2	2	5	5		2	2	2	2		7	8	6	3
	100	90	60	70		25	15	65	75		20	10	50	70		5	6	5	6		3	2	7	6		5	5	7	8		5	4	5	7		2	3	3	3
	95	96	93	96		0	0	0	0		0	0	0	0		3	2	2	2		1	1	1	1		1	1	1	1		3	2	2	2		7	8	8	8
	100	100	90	95		0	0	25	15		0	0	30	0		2	1	5	5		1	1	4	4		2	1	9	9		5	2	5	9		1	5	1	1
	90	100	60	60		25	15	60	40		10	10	70	30		4	3	6	4		2	2	6	4		6	5	7	5		6	5	5	6		3	4	4	2
	100	100	80	80		0	0	40	0		0	0	40	0		7	5	9	3		1	1	4	1		1	1	2	1		9	7	9	3		2	3	1	9
	90	100	60	60		25	10	75	85		10	0	80	80		8	8	7	8		3	1	8	8		2	2	8	8		8	8	9	8		3	3	1	1
	70	90	50	80		20	10	40	30		0	0	40	20		2	2	4	3		2	1	3	1		2	2	4	2		3	3	3	3		2	2	2	1
	100	100	85	60		10	0	90	90		10	0	85	95		2	3	5	7		1	1	7	8		1	1	7	2		3	3	2	2		4	5	1	2
	90	90	70	80		0	0	40	5		0	0	40	0		2	1	5	2		1	1	4	1		1	2	7	3		2	1	5	2		3	3	4	5
	100	100	50	70		10	0	100	30		0	0	100	30		3	2	5	4		2	1	9	5		3	2	7	6		5	2	9	4		3	5	1	1
	100	100	60	90		0	0	15	5		0	0	50	0		1	1	7	1		1	1	6	2		2	3	5	4		2	1	3	1		1	2	2	7
	90	100	80	90		15	10	40	35		10	0	60	40		3	2	4	3		2	1	4	5		2	2	5	4		3	2	2	3		4	3	4	5
	90	100	90	100		35	5	30	0		20	0	20	0		3	2	3	1		3	1	3	1		7	6	8	7		3	4	2	1		8	8	7	8
	100	100	70	70		0	0	65	57.5		0	0	65	50		4	3	7	9		1	1	6	7		4	2	7	8		4	2	2	6		3	3	1	2
	100	100	100	100		0	0	10	7.5		0	0	10	5		3	2	5	5		1	1	3	3		2	3	4	3		3	2	4	4		2	2	2	3
	100	99	100	100		5	0	20	10		0	0	10	10		5	2	6	7		1	1	2	2		2	2	4	2		2	1	7	2		7	7	2	5
	100	100	100	100		5	0	45	2		5	0	45	2		5	2	8	2		2	1	6	1		1	1	7	1		3	1	4	1		6	9	4	9
	100	100	75	70		15	0	85	77.5		20	0	90	70		3	2	9	9		2	1	9	6		2	3	7	6		3	2	7	8		4	6	2	3
	100	100	100	100		0	0	2.5	0		0	0	0	0		3	2	3	1		1	1	1	1		2	2	3	2		1	1	1	1		6	6	3	7
	85	95	75	90		15	0	65	12.5		10	0	60	10		2	1	5	2		2	1	5	2		2	1	5	1		2	1	5	1		4	4	2	3
	100	100	35	80		0	0	97.5	65		0	0	90	90		5	4	7	9		1	1	8	5		2	5	2	9		3	4	2	4		2	2	1	4
	100	100	70	90		10	0	85	55		10	0	90	50		5	1	9	7		1	1	9	5		3	2	8	7		5	1	8	7		4	5	5	5
	90	95	90	100		10	0	10	0		0	0	5	0		5	4	3	2		3	2	2	3		2	2	2	2		2	2	2	2		4	1	2	2
	100	100	100	100		0	0	25	10		0	0	30	0		1	1	5	2		1	1	3	1		1	1	3	2		1	1	5	2		9	5	3	5
	95	100	85	100		2.5	0	15	0		0	0	5	0		3	1	7	4		1	1	2	1		1	2	2	3		1	1	3	1		3	4	2	3
	100	100	100	100		0	0	5	0		0	0	0	0		5	4	5	5		1	1	1	1		1	1	1	1		2	2	2	2		1	2	1	3
	100	100	100	100		0	0	10	2.5		0	0	10	5		3	3	5	3		1	1	2	1		5	4	5	6		4	4	6	4		7	8	5	8
	100	100	90	100		0	0	20	0		0	0	0	0		2	1	3	1		1	1	2	1		7	6	7	9		1	1	4	1		3	2	5	1
	100	100	100	100		0	0	2.5	0		0	0	0	0		1	1	3	1		1	1	1	1		1	1	1	1		1	2	4	3		7	7	3	5
	100	100	70	100		0	0	15	0		0	0	0	0		3	3	3	3		1	1	3	1		3	3	3	3		3	3	3	3		7	7	7	7
	100	100	100	100		30	10	85	45		0	0	60	10		5	2	8	5		3	1	8	3		2	1	7	2		5	2	8	5		7	8	3	6
	80	90	80	75		2.5	0	50	27.5		0	5	70	40		2	2	6	5		1	1	6	5		2	1	7	8		2	2	5	5		9	9	3	4
	100	100	90	100		0	0	40	7.5		0	0	20	5		3	3	4	3		1	1	4	2		1	1	3	1		3	4	5	4		6	5	3	5
	100	100	100	100		0	0	20	5		0	0	10	0		5	3	2	3		1	1	3	1		5	1	1	6		5	1	1	4		3	3	2	5
	100	100	90	100		0	0	7.5	0		0	0	2	0		6	8	8	6		1	1	2	1		1	1	1	1		1	2	2	1		8	5	4	7
	100	100	60	100		0	0	30	0		0	0	40	0		2	2	4	2		1	1	2	1		3	3	4	2		3	3	5	2		7	8	7	8
	99	99	95	99		3.5	1	20	32.5		2	0	30	30		4	5	2	4		1	1	4	3		2	1	4	5		3	5	2	2		6	6	2	5
	100	100	90	80		0	0	75	45		0	0	70	50		5	5	7	6		1	1	7	5		1	1	4	3		5	4	7	6		2	3	2	2
	100	100	100	100		0	0	10	5		0	0	10	0		3	2	5	3		1	1	2	1		2	2	3	2		3	2	5	3		1	2	1	3
	94	98	98	100		5	2	4	0		1	0	2	0		2	3	2	1		2	1	1	1		1	2	1	1		1	1	2	1		1	2	1	1
	100	100	90	100		0	0	15	5		0	0	0	0		2	1	2	2		1	1	1	1		2	1	2	2		3	1	3	3		3	1	1	3
	100	100	50	70		0	0	70	35		0	0	70	30		6	6	3	4		1	1	4	3		1	1	7	7		7	7	9	9		6	6	2	2
	100	100	90	100		0	0	90	45		0	0	80	40		3	4	7	5		2	1	9	6		2	1	5	5		2	2	7	5		7	7	1	6
	70	100	20	97		10	0	100	60		0	0	75	60		1	1	7	5		1	1	1	1		1	1	7	3		1	1	1	1		9	9	5	9
	70	90	50	70		20	15	30	25		20	10	30	20		2	2	4	2		2	2	3	2		3	3	4	4		2	2	4	2		6	6	6	6
	80	100	60	75		12.5	0	80	47.5		15	0	90	45		4	3	8	7		3	1	8	6		3	1	8	6		4	3	7	8		7	8	2	5
	100	100	80	80		5	0	65	80		0	0	80	70		3	3	7	8		1	1	7	7		1	1	8	8		1	1	1	8		2	2	1	2
	100	100	86	100		0	0	5	2.5		0	0	5	0		2	3	4	3		1	1	2	1		1	1	1	1		1	2	1	3		9	9	8	9
	98	100	70	100		0	2.5	55	50		0	0	50	70		1	1	5	4		1	1	3	7		1	1	3	7		2	3	2	3		7	5	2	3
	100	100	90	90		0	0	10	0		0	0	10	0		2	2	5	2		2	1	3	1		1	2	3	1		1	2	2	2		3	4	2	4
	100	100	90	95		0	0	50	0		0	0	50	0		1	1	3	2		1	1	3	1		1	1	3	1		9	9	9	9		2	1	1	2
	100	100	70	90		25	15	65	45		20	10	60	50		7	6	8	8		3	2	6	4		5	4	5	3		5	4	3	4		8	8	6	7
	90	100	70	90		2.5	0	45	7.5		0	0	65	40		4	1	6	3		2	1	3	2		3	2	3	3		3	2	7	2		6	8	3	7
	95	100	80	90		0	0	25	5		0	0	10	2		2	2	7	3		1	1	4	2		7	3	9	7		2	2	5	3		8	9	2	7
	100	100	90	100		0	0	35	0		0	0	30	5		2	2	5	2		1	1	3	1		1	1	3	1		2	2	3	2		8	9	5	7
	90	90	60	90		0	0	35	0		0	0	20	0		2	1	2	1		1	2	2	1		7	4	5	3		2	1	1	2		9	9	9	9
	100	100	100	98		0	0	100	75		0	0	100	60		2	1	8	6		1	1	8.5	5.5		1	1	8	5		1	1	1	1		1	1	1	1
	100	100	100	100		0	0	5	2.5		0	0	10	0		2	2	4	3		2	1	3	1		4	5	4	4		2	2	2	2		3	1	2	5
	90	98	92	98		2.5	0	47.5	11.5		0	0	40	10		3	2	5	2		1	1	4	2		2	2	5	2		1	1	1	1		4	2	1	3
	95	99	90	99		10	5	57.5	10		10	5	50	5		5	2	8	2		2	1	5	1		4	6	6	5		6	2	4	2		4	7	2	8
	100	100	65	80		0	0	75	25		0	0	80	10		1	5	8	6		1	1	8	2		7	1	7	2		8	2	3	5		3	7	1	7

## Sheet: Change scores
	HIGH-1 - LOW-1 change scores																			HIGH-5 - HIGH-1 change scores
	MPOS	RMS	MPF	LF power	MF power	HF power	SOL-TA		Confidence	Anxiety	Fear of falling	Att. MP	Att. TRS	Att. SRS	Att. TO	Att. TI	NS-EDR.freq			MPOS	RMS	MPF	LF power	MF power	HF power	SOL-TA		Confidence	Anxiety	Fear of falling	Att. MP	Att. TRS	Att. SRS	Att. TO	Att. TI	NS-EDR.freq
	23.9537	-0.49962	0.12071	-31.1955	0.12864	0.03565	0.34		0	40	60	-2	5	3	-2	-3	10			13.8999	-0.07662	-0.06897	-26.2519	-0.33194	-0.0259	-0.48		0	-45	-60	0	-5	-3	1	6	-13.5
	16.4249	-0.64685	0.13324	-48.315	0.55049	0.01045	0.04		0	25	20	0	2	2	2	0	10			8.7563	0.31616	-0.09099	30.1771	-0.3998	0.00248	-0.15		0	-25	-20	0	-2	-2	-4	0	-5
	17.3174	0.81992	0.06479	162.176	0.55206	0.08309	0.9		-30	40	80	3	3	0	-1	-2	4.5			4.17733	-1.93813	0.13825	-267.331	-0.25066	-0.0638	-0.69		-10	0	0	-3	-1	2	1	5	0
	31.6971	-0.93715	0.07239	-20.1191	-0.35424	0.06259	6.03		-30	30	30	5	3	1	3	0	4.5			-9.47265	1.28988	-0.19598	208.837	-0.18184	-0.0382	-2.62		10	10	-10	-3	0	-1	-1	0	0
	13.6181	0.01384	0.07482	-37.6391	0.64446	0.01654	1.08		-20	30	40	3	4	3	2	-1	7.5			1.02999	-0.28659	-0.03089	-0.4964	-0.81418	0.00459	-0.75		0	-10	-10	-2	-1	0	-3	1	-3
	16.1415	-5.40478	0.14888	-745.469	-0.12211	-0.00958	0.42		-20	20	20	-3	1	0	4	-1	9.5			9.78008	0.43627	0.14262	28.4589	1.28688	0.15961	1.09		-10	10	20	5	1	0	-2	2	2
	27.9791	-0.85004	0.08571	-87.0108	0.03917	0.0076	0.02		-20	40	40	2	2	3	0	-1	9			13.7499	-0.15637	0.14142	16.1452	0.40432	0.03737	7.54		-20	5	20	0	1	0	0	-3	0.5
	17.272	-1.23901	0.00386	-157.647	-0.4889	0.00137	1.31		-40	40	20	0	3	2	0	1	19.5			-4.45912	-0.57868	0.16394	-92.4482	0.44181	0.01005	-1.43		10	10	20	1	-1	1	2	0	-12.5
	3.02754	-0.86246	0.0301	-101.989	-0.20337	-0.00084	-0.5		-2	0	0	-1	0	0	-1	1	1.5			-4.5942	2.08945	-0.06358	324.924	0.1101	0.01565	0.09		3	0	0	0	0	0	0	0	-3
	13.6682	-1.31445	0.26547	-139.187	0.09151	0.01423	2.96		-10	25	30	3	3	7	0	0	9			4.58841	0.86998	-0.18341	94.3601	0.10163	-0.004	-1.54		5	-10	-30	0	0	0	4	0	-3
	13.2228	-0.07814	0.27043	-97.5296	3.78018	0.27577	1.98		-30	35	60	2	4	1	-1	1	11.5			-3.61543	0.41467	-0.26276	167.12	-2.89864	-0.25014	-2		0	-20	-40	-2	-2	-2	1	-2	-6
	36.2604	2.0094	0.00482	125.455	0.55625	0.05702	2.19		-20	40	40	2	3	1	0	-1	8			0.57716	-1.30638	0.02871	-97.3203	-0.2115	-0.04469	-1.94		0	-40	-40	-6	-3	-1	-6	8	-5.5
	0.36955	-1.89942	0.30727	-282.547	0.30313	0.07671	0.31		-30	50	70	-1	5	6	1	-2	8.5			3.78515	-0.4415	0.01251	-14.3932	-0.29863	-0.02725	0.12		0	10	0	1	0	0	-1	0	2.5
	12.3857	-1.84627	0.12399	-205.581	0.13584	0.00268	3.6		-20	20	40	2	1	2	0	0	8.5			-12.7417	1.05714	-0.06736	101.096	-0.15168	0.00574	-3.7		30	-10	-20	-1	-2	-2	0	-1	-7
	49.6489	0.96258	0.37354	55.1218	3.79725	0.375	10.16		-15	80	75	3	6	6	-1	-3				1.45196	-1.57075	-0.18976	-117.303	-2.89864	-0.25014	-5.87		-20	0	10	2	1	-5	0	1
	33.2568	-0.48224	0.07145	-37.834	0.11232	0.00508	2.77		-20	40	40	3	3	6	3	1	15.5			-17.7623	0.88946	-0.00168	10.532	0.30833	-0.00139	-3.17		10	-35	-40	-3	-3	-4	-3	1	-11
	19.1303	-1.48975	0.5902	-212.055	1.35712	0.259	1.27		-50	90	100	2	7	4	4	-2	11.5			3.83173	-0.35382	-0.19411	8.03166	-0.58431	-0.204	-0.2		20	-70	-70	-1	-4	-1	-5	0	-4
	25.4332	1.81196	0.25999	168.415	1.84966	0.375	3.11		-40	15	50	6	5	3	1	1	4			-12.797	-1.7175	-0.14084	-156.128	-1.35765	-0.25014	-2.7		30	-10	-50	-6	-4	-1	-2	5	-4
	-5.52306	-0.52967	0.21175	-75.4107	0.30177	0.02143	1.55		-10	25	50	1	2	3	-1	0	8			11.0224	-0.40503	-0.01126	-18.9934	-0.21253	-0.00953	-0.58		10	-5	-20	-1	1	-1	1	1	-2
	1.76291	-0.41103	0.07054	-87.2418	0.32023	0.00126	0.19		0	-5	-10	0	0	1	-1	-1	1			-0.30175	2.64562	-0.05931	447.605	0.85574	0.01442	-0.15		10	-30	-20	-2	-2	-1	-1	1	-1
	20.3226	-1.0317	0.39969	-228.433	1.14547	0.23092	4.76		-30	65	65	3	5	3	-2	-2	18			-0.99649	-0.03655	-0.10318	14.1617	-0.46437	-0.08087	-1.43		0	-7.5	-15	2	1	1	4	1	-6
	10.201	0.20959	0.02229	1.05433	0.202	0.0057	0.02		0	10	10	2	2	2	1	0	8.5			-1.0773	-0.11548	0.00872	-5.92455	0.0355	-0.00062	0		0	-2.5	-5	0	0	-1	0	1	-3
	22.547	0.228	0.12604	15.024	0.52873	0.094	2.54		0	15	10	1	1	2	5	-5	10			-5.82624	4.23326	-0.20046	513.893	-0.07716	-0.02986	-1.26		0	-10	0	1	0	-2	-5	3	-4.5
	8.31887	0.03282	0.15068	-10.592	0.80949	0.08783	1.69		0	40	40	3	4	6	1	-2	5			1.5998	0.12303	-0.0621	14.3648	-0.40546	-0.06658	-0.9		0	-43	-43	-6	-5	-6	-3	5	-6.5
	17.9952	-5.40478	0.1939	-745.469	-0.4466	0.02107	2.59		-25	70	70	6	7	5	4	-2	6			3.73757	2.76481	-0.03063	270.199	2.48017	0.08282	-0.81		-5	-7.5	-20	0	-3	-1	1	1	-1.5
	2.62196	-0.61757	0.04514	-54.9074	-0.02421	-0.01309	-0.89		0	2.5	0	0	0	1	0	-3	5			3.55048	-0.22586	-0.02185	-9.67817	-0.32452	-0.00177	-2.96		0	-2.5	0	-2	0	-1	0	4	-5.5
	20.5525	-0.18885	0.04038	-4.93504	0.16027	0.00898	1.54		-10	50	50	3	3	3	3	-2	11			-8.52824	0.1915	-0.06375	24.815	-0.1039	-0.00924	-1.45		15	-52.5	-50	-3	-3	-4	-4	1	-7.5
	4.88597	-1.05422	0.31844	-167.221	1.33561	0.19638	8.57		-65	97.5	90	2	7	0	-1	-1	6.5			5.56821	1.45016	-0.19117	206.309	1.00982	-0.08465	-1.83		45	-32.5	0	2	-3	5	2	3	-1
	25.2536	-1.31698	0.21607	-190.159	0.22354	0.06558	0.02		-30	75	80	4	8	5	3	1	15			-1.11625	2.07834	-0.23037	326.662	-0.43409	-0.00817	0.52		20	-30	-40	-2	-4	-1	-1	0	-7.5
	3.67733	-2.83617	0.02421	-745.469	-0.2818	-0.00861	-0.05		0	0	5	-2	-1	0	0	-2	1			1.14181	0.75837	0.00293	79.4647	-0.04455	-0.00283	0.29		10	-10	-5	-1	1	0	0	0	-3
	15.4574	0.97769	0.00702	132.812	0.12393	0.01171	-0.15		0	25	30	4	2	2	4	-6	6			2.1333	-1.71089	0.07452	-200.19	0.01147	-0.00625	-0.01		0	-15	-30	-3	-2	-1	-3	2	-2
	23.558	0.36336	0.05176	31.1917	0.51936	0.00751	2.56		-10	12.5	5	4	1	1	2	-1	7			-8.84695	-0.67659	0.02241	-59.1931	-0.33235	-0.00168	-2.65		15	-15	-5	-3	-1	1	-2	1	-3.5
	19.7152	2.15024	-0.13964	315.2	0.03498	0.00982	0.33		0	5	0	0	0	0	0	0	8.5			-17.1704	-0.78939	0.05285	-138.686	0.03443	0.00687	-0.3		0	-5	0	0	0	0	0	2	-5
	4.45761	-0.15971	0.02779	-55.239	0.32136	0.0502	0.54		0	10	10	2	1	0	2	-2	7			4.59139	-1.77771	0.38036	-273.509	2.48017	0.01383	-0.2		0	-7.5	-5	-2	-1	1	-2	3	-1
	14.5393	-5.40478	0.20551	-745.469	0.9123	0.02073	0.12		-10	20	0	1	1	-2	3	2	8			-9.53188	0.50531	-0.09223	47.4488	-0.66048	-0.01724	-0.13		10	-20	0	-2	-1	2	-3	-4	-6
	-2.72274	0.6675	-0.00447	46.2615	0.24694	0.02138	-2.18		0	2.5	0	2	0	0	3	-4	7.5			1.65479	-1.24494	0.17236	-79.0693	-0.14941	-0.00483	-2.09		0	-2.5	0	-2	0	0	-1	2	-7
	10.5973	1.94371	-0.07963	333.129	0.44482	0.02383	0.06		-30	15	0	0	2	0	0	0	3.5			-7.20432	-0.87985	0.06041	-162.022	0.33137	0.00258	-0.02		30	-15	0	0	-2	0	0	0	-4.5
	21.8462	0.9466	0.37583	8.55831	3.79725	0.27863	9.52		0	55	60	3	5	5	3	-4	9.5			-2.12412	-1.0112	-0.06205	-106.971	-1.9242	-0.1781	-6.21		0	-40	-50	-3	-5	-5	-3	3	-3.5
	12.597	-0.05916	0.0861	57.0718	0.64798	0.05575	3.14		0	47.5	70	4	5	5	3	-6	2.5			-0.31656	-0.13166	0.11225	-30.1921	0.89773	0.02397	-0.85		-5	-22.5	-30	-1	-1	1	0	1	1.5
	11.6252	0.85219	-0.00322	59.7893	0.14888	0.03447	5.17		-10	40	20	1	3	2	2	-3	7.5			7.17545	-0.35336	0.02831	9.95796	0.41034	-0.00685	-2.69		10	-32.5	-15	-1	-2	-2	-1	2	-3.5
	9.93772	-0.12212	0.0521	-32.5988	0.08477	0.00285	-0.06		0	20	10	-3	2	-4	-4	-1	0			-1.31968	0.30776	-0.02247	-0.04531	-0.13379	0.00159	-0.07		0	-15	-10	1	-2	5	3	3	0
	-7.87242	0.71248	0.0069	59.2146	0.49672	0.01541	0.54		-10	7.5	2	2	1	0	1	-4	4			14.83	1.66783	-0.06644	353.379	-0.19964	0.00347	-0.51		10	-7.5	-2	-2	-1	0	-1	3	-2.5
	-8.00896	-0.30859	0.05278	-54.0704	0.24674	0.00707	0.07		-40	30	40	2	1	1	2	0	4.5			6.15592	-0.31513	-0.043	-23.6588	-0.29252	-0.01264	0.05		40	-30	-40	-2	-1	-2	-3	1	-2.5
	13.9801	0.19306	0.05518	6.51914	0.39725	0.02585	0.7		-4	16.5	28	-2	3	2	-1	-4	9.5			-0.0599	0.68571	0.03249	63.0036	0.99234	0.01594	-0.42		4	12.5	0	2	-1	1	0	3	-1
	21.1798	0.35508	0.08618	69.6773	0.44016	0.01998	1.39		-10	75	70	2	6	3	2	0	9			-1.38601	0.05161	-0.04794	-25.9652	-0.1726	-0.00583	-0.19		-10	-30	-20	-1	-2	-1	-1	0	-6.5
	8.6387	0.08013	0.31077	-28.5316	2.04515	0.15553	1.45		0	10	10	2	1	1	2	0	7.5			7.43097	1.05409	-0.15341	127.863	-0.32588	-0.03005	-0.25		0	-5	-10	-2	-1	-1	-2	2	-1
	10.2782	3.00173	-0.06674	531.858	0.56881	0.02575	0.65		4	-1	1	0	-1	0	1	0	5.5			-3.62961	-2.78504	0.06804	-479.209	-0.58595	-0.02398	-0.35		2	-4	-2	-1	0	0	-1	0	-2.5
	2.45128	0.28951	0.03239	-7.67279	0.15687	0.01389	0.83		-10	15	0	0	0	0	0	-2	5			2.22382	-0.29623	-0.01991	37.58	-0.07003	-0.01095	-0.18		10	-10	0	0	0	0	0	2	-5.5
	14.1494	0.39814	0.23078	59.1467	2.74639	0.12062	9.46		-50	70	70	-3	3	6	2	-4	19.5			0.09473	-0.40095	0.00187	-20.579	-1.01217	0.00792	-2.88		20	-35	-40	1	-1	0	0	0	-10.5
	6.65463	-0.83791	0.27577	-119.562	0.96795	0.15174	4.78		-10	90	80	4	7	3	5	-6	14			3.23511	-1.21889	0.08061	-101.759	-0.58634	-0.11414	-1.87		10	-45	-40	-2	-3	0	-2	5	-9
	14.2292	-0.42886	-0.0303	-31.783	0.29612	-0.01724	4.83		-30	90	75	6	0	6	0	-4	8			-5.00978	-0.53131	-0.05095	-40.203	-0.77755	-0.00977	-2.39		45	-40	-15	-2	0	-4	0	4	-4
	15.6158	1.56295	-0.0127	263.416	0.43382	0.01298	-0.09		0	10	10	2	1	1	2	0	5.5			-6.78597	-2.0615	0.12882	-395.022	-0.38509	-0.00395	0.02		20	-5	-10	-2	-1	0	-2	0	-5.5
	10.5218	1.90158	0.02626	136.34	1.14309	0.0822	3.36		-20	67.5	75	4	5	5	3	-5	9			7.7055	-1.06817	0.26048	-89.9403	0.00705	0.08044	1.15		15	-32.5	-45	-1	-2	-2	1	3	-2
	9.43092	1.48188	0.29015	36.802	3.79725	0.375	1.72		-20	60	80	4	6	7	0	-1	17			14.2685	0.16808	0.06629	29.5301	0.62027	0.06917	-0.34		0	15	-10	1	0	0	4	1	-8.5
	0.92918	0.10369	0.1042	-34.3572	0.34474	0.01634	0.06		-14	5	5	2	1	0	0	-1	6.5			3.58074	-0.2345	-0.01355	15.092	-0.12356	-0.01106	-0.07		14	-2.5	-5	-1	-1	0	2	1	-4.5
	5.7853	-0.79703	0.115	-128.877	0.42086	0.01157	-0.1		-28	55	50	4	2	2	0	-5	4			2.44153	-0.78808	0.06657	-46.6718	0.07809	0.01686	-0.17		30	-5	20	-1	4	4	1	1	-4
	6.18911	1.77512	-0.05133	310.675	0.0235	0.01324	0.5		-10	10	10	3	1	2	1	-1	-0.5			-5.6697	-2.20354	0.04615	-366.999	-0.22267	-0.01825	-0.47		0	-10	-10	-3	-2	-2	0	2	-4.5
	-22.5386	-0.29339	0.02109	10.7476	0.04234	0.01329	3.66		-10	50	50	2	2	2	0	-1	13			20.7534	-0.48927	0.02131	-48.9875	-0.29251	-0.00769	-4.06		5	-50	-50	-1	-2	-2	0	1	-8
	27.6251	-2.56798	0.15288	-436.496	-0.80273	0.01904	1.22		-30	40	30	1	3	0	-2	-2	5.5			-4.64161	2.98259	-0.22222	513.893	0.76383	-0.01976	-0.98		20	-20	-10	0	-2	-2	1	1	-7.5
	1.37253	0.32651	0.01518	14.171	0.31572	0.01852	3.51		-20	42.5	65	2	1	0	4	-3	12.5			0.0014	0.1683	0.05584	-54.0673	0.5681	0.00093	-3.15		20	-37.5	-25	-3	-1	0	-5	4	-9
	13.5976	1.8508	0.20289	19.6502	1.67199	0.21581	3.1		-15	25	10	5	3	2	3	-6	5			3.74284	-2.65955	-0.05805	-158.117	-1.23198	-0.19176	-2		10	-20	-8	-4	-2	-2	-2	5	-2.5
	6.39338	0.04777	-0.00859	10.2892	-0.29641	0.01607	0		-10	35	30	3	2	2	1	-3	8.5			3.94473	0.34841	0.07896	-43.2617	0.82931	-0.00564	0.05		10	-35	-25	-3	-2	-2	-1	2	-4.5
	9.32864	0.50379	-0.00149	60.0964	-0.07529	0.01245	1.31		-30	35	20	0	1	-2	-1	0	5			-4.53674	-2.07547	0.11095	-210.412	-0.03254	-0.01748	-1.28		30	-35	-20	-1	-1	-2	1	0	-5
	36.0447	0.18329	0.21701	-20.7195	1.55354	0.18958	7.21		0	100	100	6	7.5	7	0	0	13.5			-12.4633	0.66099	-0.13445	80.6743	-0.81465	-0.13366	-4.73		-2	-25	-40	-2	-3	-3	0	0	-8.5
	17.0149	1.19456	-0.06208	159.964	0.05976	-0.00557	0.15		0	5	10	2	1	0	0	-1	3.5			4.31148	-1.18981	0.11844	-184.173	0.1778	0.02058	0.52		0	-2.5	-10	-1	-2	0	0	3	-5
	23.7246	1.61041	0.08914	288.331	2.53095	0.1245	0.57		2	45	40	2	3	3	0	-3				6.23008	-1.98206	0.20036	-296.868	-0.70255	-0.06747	-0.05		6	-36	-30	-3	-2	-3	0	2
	-4.4677	-0.65062	0.04286	-73.1026	-0.07462	0.03257	2.28		-5	47.5	40	3	3	2	-2	-2	8.5			0.90383	0.42234	-0.0439	-0.60329	0.20347	-0.02019	-1.89		9	-47.5	-45	-6	-4	-1	-2	6	-7
	11.0369	-0.40107	0.12391	-26.887	0.30074	0.02383	4.79		-35	75	80	7	7	0	-5	-2	7.5			-7.42925	1.40225	-0.13994	133.065	0.15273	-0.01163	-4.71		15	-50	-70	-2	-6	-5	2	6	-4.5
